# Supplementary material for: Dataset of differentially regulated proteins in HUVECs challenged with wild type and UGM1 mutant Aspergillus fumigatus strains
Source: Data Brief. 2016 Aug 18;9:24–31. doi: 10.1016/j.dib.2016.07.062 (PMC5008054; doi:10.1016/j.dib.2016.07.062)
Supplement: Supplementary file 2 — Supplementary material [file mmc2.xlsx]

## Sheet: Table 1
Table 1. List of proteins with different abundance levels in the ∆ugm1 vs. control comparison (∆ugm1:C) and/or in the WT vs. control comparison (WT:C).
Accession Number	Protein name	Confidence Score	Peptide count	Proteotypic quantitative peptides	∆ugm1:C_Log2Ratio a	WT:C_Log2Ratio a	C_CV b	WT_CV b	∆ugm1_CV b
P68431	Histone H3.1	23.6759	4	2	-	-4.22261	0.8322	0.877046	-
Q8IUE6	Histone H2A type 2-B	43.7773	4	1	*	-2.58921	0.978316	0.757883	*
Q9UN86	Ras GTPase-activating protein-binding protein 2	17.0415	2	2	*	-2.35117	0.684846	0.46245	*
P07196	Neurofilament light polypeptide	49.1007	8	5	*	-2.25615	0.720512	0.829225	*
P13535	Myosin-8	47.3761	7	2	*	-1.97454	0.879346	0.886053	*
P09493	Tropomyosin alpha-1 chain	169.54	15	3	-1.52129	-1.8783	0.339566	0.634662	0.665586
Q9BRK5	45 kDa calcium-binding protein	23.7353	4	4	-1.83979	-1.81916	0.362461	0.821535	0.761732
P78371	T-complex protein 1 subunit beta	107.865	17	13	-0.0310002	-1.80537	0.439934	0.608746	0.834181
Q8TF09	Dynein light chain roadblock-type 2	27.3535	3	1	*	-1.74945	0.48712	0.417449	*
Q01813	6-phosphofructokinase type C	37.4893	6	4	-0.503971	-1.71505	0.791745	0.506215	0.566685
P0C0S5	Histone H2A.Z	55.9853	6	4	-0.0870055	-1.65021	0.358463	0.544221	0.594149
Q9UI15	Transgelin-3	21.4716	3	1	-1.63026	-1.62559	0.387294	0.361884	0.904379
O95678	Keratin, type II cytoskeletal 75	62.578	9	2	*	-1.60883	0.807219	0.956851	*
P30461	HLA class I histocompatibility antigen, B	44.3775	6	1	-1.38168	-1.53969	0.367157	0.182975	0.627147
Q9BWF3	RNA-binding protein 4	16.4228	3	2	*	-1.47161	0.222206	0.618046	*
P07711	Cathepsin L1	12.6923	2	1	-1.68034	-1.45068	0.645267	0.648326	0.794213
P35243	Recoverin	20.1285	3	2	-0.473768	-1.44974	0.678255	0.266091	0.663383
Q15836	Vesicle-associated membrane protein 3	29.623	4	3	-0.820116	-1.44318	1.01267	0.54298	0.347521
Q96I24	Far upstream element-binding protein 3	35.5398	4	3	-0.217275	-1.43872	0.710864	0.735149	0.254732
Q6ZMR3	L-lactate dehydrogenase A-like 6A	71.4161	10	5	-0.581575	-1.41987	0.521388	0.268346	0.927941
P07951	Tropomyosin beta chain	170.783	16	2	*	-1.36682	0.698029	0.272986	*
Q9UNN8	Endothelial protein C receptor	16.605	3	2	*	-1.35694	0.731385	0.585746	*
Q9H6D7	HAUS augmin-like complex subunit 4	24.2771	3	2	*	-1.35198	0.699582	0.451888	*
P13489	Ribonuclease inhibitor	16.1062	3	2	*	-1.33605	0.576666	0.587394	*
Q8NHP8	Putative phospholipase B-like 2	51.1354	7	5	*	-1.30135	0.62499	0.492276	*
P0CG38	POTE ankyrin domain family member I	158.925	15	2	*	-1.29328	0.756034	0.702461	*
P30613	Pyruvate kinase PKLR	33.7381	5	4	-0.961512	-1.2579	0.819898	0.700042	0.798823
O43399	Tumor protein D54	69.9037	9	7	-1.43255	-1.23796	0.664494	0.227981	0.141059
P06727	Apolipoprotein A-IV	21.4638	4	3	-0.730433	-1.23507	0.826871	0.692725	0.837931
Q86V81	THO complex subunit 4	38.3677	6	6	-0.370786	-1.23504	0.503655	0.307145	0.933969
Q14194	Dihydropyrimidinase-related protein 1	10.0772	2	2	*	-1.21505	0.699004	0.573678	*
Q9UBV8	Peflin	10.6853	2	1	-0.72814	-1.2089	0.0907188	0.223271	0.850203
P09429	High mobility group protein B1	104.282	12	6	-1.61075	-1.18394	0.115957	0.193883	0.672852
P68400	Casein kinase II subunit alpha	29.9836	6	6	-0.788521	-1.17468	0.199106	0.649846	0.989288
Q16270	Insulin-like growth factor-binding protein	42.6092	5	4	-1.30446	-1.1515	0.0839871	0.193649	0.537199
P82909	28S ribosomal protein S36, mitochondrial	23.2181	4	3	-0.259857	-1.13595	0.533506	0.203228	0.661834
P17900	Ganglioside GM2 activator	26.2747	4	4	-2.08158	-1.13555	0.14976	1.01299	0.514634
P26583	High mobility group protein B2	33.7821	5	2	0.156536	-1.13395	0.949901	0.348931	0.987511
Q15417	Calponin-3	53.576	9	8	-1.09421	-1.11798	0.190468	0.277898	0.267237
Q9BWJ5	Splicing factor 3B subunit 5	13.8549	2	1	-2.87135	-1.11365	0.189034	0.305064	0.918737
Q8N4C9	Uncharacterized protein C17orf78	21.4265	4	3	*	-1.10177	0.472276	0.279074	*
P02724	Glycophorin-A	12.804	2	2	-1.33998	-1.09468	0.237986	0.932155	0.905831
Q9Y383	Putative RNA-binding protein Luc7-like 2	17.5546	3	1	-1.08478	-1.09277	0.469761	0.638777	0.848108
P62841	40S ribosomal protein S15	54.5335	5	5	-1.52987	-1.08616	0.499043	0.413889	0.500297
Q15431	Synaptonemal complex protein 1	14.7579	2	2	-0.719399	-1.08545	0.645939	0.766487	0.270586
Q6DN03	Putative histone H2B type 2-C	29.4143	3	1	*	-1.0647	0.399889	0.363609	*
Q9Y2Q3	Glutathione S-transferase kappa 1	42.7319	6	5	0.776802	-1.05583	0.500542	0.466549	0.533165
P84090	Enhancer of rudimentary homolog	39.4935	5	5	-1.14368	-1.05551	0.268231	0.092736	0.280155
P17302	Gap junction alpha-1 protein	11.0518	2	2	-0.492816	-1.04759	0.245841	0.640603	0.595873
P19338	Nucleolin	232.092	24	20	-1.14033	-1.04231	0.306359	0.608419	0.388271
O60361	Putative nucleoside diphosphate kinase	59.2975	6	1	*	-1.02988	0.55208	0.099437	*
Q9UBR2	Cathepsin Z	32.9724	5	5	-0.278375	-1.02905	0.0604369	0.214385	0.0749003
O95881	Thioredoxin domain-containing protein 12	22.5332	4	4	-0.902949	-1.01423	0.360231	0.672816	0.403017
Q9NQ30	Endothelial cell-specific molecule 1	24.0597	4	3	-1.17829	-1.00774	0.403652	0.55829	0.64552
H3BNL1	Uncharacterized protein C3orf84	9.2841	2	1	*	1.05692	0.0807957	0.742913	*
P04259	Keratin, type II cytoskeletal 6B	46.455	7	1	0.359902	1.14214	0.618793	0.589612	0.544754
P12882	Myosin-1	57.3033	8	1	2.2979	1.15335	0.521381	1.03848	0.650728
Q6NYC8	Phostensin	11.6593	2	2	*	1.1547	1.02623	1.01904	*
P62745	Rho-related GTP-binding protein RhoB	52.253	8	6	0.891815	1.2454	0.255165	0.488968	0.359821
P02656	Apolipoprotein C-III	22.7498	2	2	-0.348431	1.27091	0.160679	0.147978	0.131764
P31150	Rab GDP dissociation inhibitor alpha	22.1971	4	1	1.32274	1.31082	0.278839	0.590739	0.353863
P27348	14-3-3 protein theta	58.4318	9	4	*	1.33841	0.772525	1.04762	*
P16581	E-selectin	18.4362	3	3	0.312569	1.35006	0.738908	0.969717	0.336181
Q16555	Dihydropyrimidinase-related protein 2	54.7629	10	6	2.46707	1.40459	0.837928	0.835135	0.843107
Q8N339	Metallothionein-1M	15.704	2	2	0.764725	1.6599	0.688759	0.49887	0.732716
P02786	Transferrin receptor protein 1	31.8185	6	3	2.63251	1.6626	0.751349	0.712949	0.90019
P05141	ADP/ATP translocase 2	46.8401	7	1	0.867183	1.87162	0.724055	0.832734	0.663263
P21810	Biglycan	40.4009	6	6	0.65526	1.88348	0.510138	0.993504	0.3713
Q01664	Transcription factor AP-4	10.2093	2	1	1.41189	1.995	0.177351	0.731888	0.505591
Q12799	T-complex protein 10A homolog	11.8815	2	1	0.832379	2.03224	0.45894	0.468282	0.618005
P12236	ADP/ATP translocase 3	63.7791	10	1	1.51539	2.07623	0.806453	0.507917	0.443592
Q13501	Sequestosome-1	48.1553	7	7	1.92217	2.0942	0.361781	1.03277	0.611996
P13646	Keratin, type I cytoskeletal 13	10.4117	2	1	1.19652	2.10479	0.430839	0.536757	0.951133
P20618	Proteasome subunit beta type-1	22.6668	2	2	1.6986	2.56133	0.951884	0.741045	0.795464
P35241	Radixin	97.6341	14	2	2.41648	2.67953	0.585188	1.0119	0.586536
P48643	T-complex protein 1 subunit epsilon	15.5082	3	1	4.53859	2.69815	0.273224	0.394625	0.760927
P05362	Intercellular adhesion molecule 1	43.0706	7	7	3.27249	2.92863	0.487743	0.818517	0.820767
P14136	Glial fibrillary acidic protein	49.5985	7	2	1.72528	3.70923	0.49485	0.530149	0.221217
O95716	Ras-related protein Rab-3D	18.9649	3	1	2.67259	4.62441	0.958708	0.508099	0.379301
O43504	Ragulator complex protein LAMTOR5	21.4	2	1	-2.44067	-0.883293	0.520865	0.96214	0.899125
Q12841	Follistatin-related protein 1	12.2816	2	2	-2.31145	*	0.173584	*	0.88008
Q4UJ75	Ankyrin repeat domain-containing protein	9.5113	2	1	-2.21612	*	0.866588	*	0.139623
P30049	ATP synthase subunit delta, mitochondrial	23.1934	4	3	-2.1327	-0.342927	0.033365	0.870711	0.822655
P10619	Lysosomal protective protein	11.8953	2	1	-2.11592	*	0.743278	*	0.862366
Q8N3V7	Synaptopodin	14.1848	2	2	-1.99346	*	0.929207	*	0.14567
Q14257	Reticulocalbin-2	63.4669	7	5	-1.82732	-0.189172	0.378343	0.649751	0.510999
Q13561	Dynactin subunit 2	81.825	13	9	-1.81541	-0.419096	0.267017	0.474823	0.522847
Q9UK76	Hematological and neurological expressed 1	36.3534	3	3	-1.80286	0.0389295	0.991504	0.524717	0.0516204
P49773	Histidine triad nucleotide-binding protein	20.0986	2	2	-1.74713	0.110265	1.04346	1.01971	0.536414
Q14847	LIM and SH3 domain protein 1	73.9501	8	6	-1.64077	-0.0637904	0.725658	0.510476	0.0827248
P83916	Chromobox protein homolog 1	32.1139	5	3	-1.62637	-0.674011	0.476306	0.791188	0.884088
P10606	Cytochrome c oxidase subunit 5B, mitochondrial	32.8064	4	4	-1.58063	-0.368495	0.437993	0.414533	0.352622
O43390	Heterogeneous nuclear ribonucleoprotein	102.347	13	5	-1.54608	-0.829968	0.313416	0.179123	0.843307
P51688	N-sulphoglucosamine sulphohydrolase	42.9824	6	5	-1.52385	-0.890069	0.813441	0.663611	0.530761
Q01995	Transgelin	80.2973	9	7	-1.52372	-0.769307	0.667182	0.345536	0.552121
P07686	Beta-hexosaminidase subunit beta	131.033	18	13	-1.52134	-0.844473	0.176288	0.413349	0.913851
Q99439	Calponin-2	76.7814	9	7	-1.4839	-0.398419	0.536277	0.349623	0.367531
O60664	Perilipin-3	34.06	6	5	-1.47718	-0.344671	1.04198	0.232688	0.276395
O14828	Secretory carrier-associated membrane protein 3	24.0448	4	3	-1.47492	-0.491728	0.996499	0.746119	0.842665
P46778	60S ribosomal protein L21	20.0899	2	1	-1.41975	-0.718037	0.950999	0.828499	0.641185
O75380	NADH dehydrogenase [ubiquinone] iron-sulfur protein 6, mitochondrial	12.7912	2	2	-1.4083	-0.92312	0.451414	0.610771	0.159253
P39687	Acidic leucine-rich nuclear phosphoprotein 32 family member A	40.3064	5	4	-1.40451	-0.650269	0.108276	0.664706	0.139556
P37802	Transgelin-2	185.825	19	15	-1.40335	-0.450572	0.259122	0.443871	0.351674
Q01546	Keratin, type II cytoskeletal 2 oral	40.1595	5	1	-1.40237	-0.940477	0.776968	0.174873	0.700106
Q96D15	Reticulocalbin-3	110.899	12	12	-1.35637	-0.705941	0.375296	0.577137	0.518084
O75947	ATP synthase subunit d, mitochondrial	58.7038	5	4	-1.31317	-0.577109	0.131042	0.393835	0.580529
O75531	Barrier-to-autointegration factor	19.2911	3	3	-1.29685	*	0.40139	*	0.924283
P80303	Nucleobindin-2	38.2979	6	4	-1.29434	-0.912881	0.404051	0.439748	0.56355
P28799	Granulins	113.92	13	12	-1.2854	-0.835006	0.259589	0.443982	0.306508
Q9H299	SH3 domain-binding glutamic acid-rich-like protein 3	32.2423	3	3	-1.28438	-0.433698	0.162912	0.278489	0.265528
O15400	Syntaxin-7	44.0628	6	5	-1.26851	*	0.736037	*	0.620252
Q9HAV7	GrpE protein homolog 1, mitochondrial	23.0171	4	4	-1.2506	-0.678655	0.254457	0.562439	0.0463888
Q2M3C7	Eukaryotic translation initiation factor 6	41.4715	6	5	-1.24655	-0.537104	0.206502	0.944156	0.544158
Q2M3C7	A-kinase anchor protein SPHKAP	41.4715	6	5	-1.24655	-0.520146	0.206502	0.330746	0.544158
Q9P0J0	NADH dehydrogenase [ubiquinone] 1 alpha	11.6044	2	2	-1.22257	-0.572355	0.263705	0.269222	0.867616
Q32P51	Heterogeneous nuclear ribonucleoprotein A1-like 2	139.318	12	2	-1.17262	-0.824734	0.116234	0.655742	0.974177
Q9H0C2	ADP/ATP translocase 4	30.8559	4	1	-1.16154	-0.735301	0.407957	0.281287	0.466208
Q13595	Transformer-2 protein homolog alpha	18.7489	2	1	-1.15798	-0.524056	0.450795	0.521966	0.22333
P10253	Lysosomal alpha-glucosidase	17.637	3	3	-1.14391	-0.223879	0.147762	0.103043	0.655986
O94953	Lysine-specific demethylase 4B	21.2815	3	3	-1.1364	-0.192131	0.23221	0.342996	0.78503
Q9Y5J7	Mitochondrial import inner membrane translocase subunit Tim 9	42.6847	5	3	-1.12418	-0.693924	0.408479	0.128951	0.192431
P19105	Myosin regulatory light chain 12A	88.3738	9	8	-1.12138	-0.61755	0.230056	0.676182	0.355269
P61088	Ubiquitin-conjugating enzyme E2 N	26.232	4	3	-1.11774	-0.150185	0.259994	0.825887	0.216256
Q9BPW8	Protein NipSnap homolog 1	10.4657	2	1	-1.11598	-0.878177	0.718931	0.999858	0.72619
P38117	Electron transfer flavoprotein subunit beta	35.0918	5	4	-1.11378	-0.413101	0.66638	1.00381	0.299998
Q07666	KH domain-containing, RNA-binding, signal transduction-associated protein 1	61.3375	8	8	-1.11356	-0.790353	0.50696	0.23434	0.657579
P23588	Eukaryotic translation initiation factor 4B	42.621	6	5	-1.11175	-0.537611	0.279455	0.239558	0.434619
P62899	60S ribosomal protein L31	33.1573	4	4	-1.10792	-0.633847	0.548699	1.03702	1.04636
P0C875	Protein FAM228B	11.5723	2	2	-1.10113	-0.551525	0.520771	0.778452	0.547127
Q96Q15	Serine/threonine-protein kinase SMG1	28.0818	5	4	-1.09847	-0.232018	0.343452	0.600865	0.323375
P08708	40S ribosomal protein S17	102.168	10	8	-1.09397	-0.789289	0.656935	0.452631	0.514258
O00151	PDZ and LIM domain protein 1	99.974	13	12	-1.09201	-0.403894	0.641645	0.350251	0.443026
Q92804	TATA-binding protein-associated factor 2	56.0175	7	5	-1.07942	-0.659952	0.185864	0.572156	0.339575
P19404	NADH dehydrogenase [ubiquinone] flavoprotein	22.5942	4	4	-1.06812	-0.00222418	0.348929	0.221675	0.826243
P09104	Gamma-enolase	33.167	4	2	-1.06284	*	0.72958	*	0.461132
P07602	Proactivator polypeptide	164.316	19	16	-1.04871	-0.630694	0.559365	0.372593	0.346762
Q5JQF8	Polyadenylate-binding protein 1-like 2	12.2879	2	2	-1.04771	-0.385349	0.438384	0.571513	0.761269
Q15149	Plectin	193.767	36	25	-1.04684	-0.591377	0.39674	0.637077	0.265904
P24752	Acetyl-CoA acetyltransferase, mitochondrial	34.9214	6	3	-1.03588	-0.556134	0.786187	0.538432	0.185927
Q96HC4	PDZ and LIM domain protein 5	167.383	23	18	-1.01694	-0.434739	0.675353	0.40222	0.458361
P53999	Activated RNA polymerase II transcription	48.712	5	4	-1.01165	-0.0888617	0.392533	0.444095	0.40603
P06753	Tropomyosin alpha-3 chain	161.162	16	7	-1.0067	-0.61334	0.0415809	0.0540106	0.625268
Q9H4B7	Tubulin beta-1 chain	84.4795	10	5	-1.00148	-0.816043	0.0426389	0.735096	0.660364
P07355	Annexin A2	396.53	34	10	1.03395	0.269382	0.814403	0.37486	0.792019
P07437	Tubulin beta chain	270.428	29	4	1.07447	0.695901	0.157792	0.60462	0.742694
Q9NZM1	Myoferlin	78.0543	14	11	1.09351	0.299142	0.501979	0.14265	0.806162
P00352	Retinal dehydrogenase 1	143.768	19	13	1.104	0.0123243	0.622859	0.622859	0.802133
P63104	14-3-3 protein zeta/delta	103.267	14	10	1.13212	0.391495	0.366522	0.044627	0.948367
Q92835	Phosphatidylinositol 3,4,5-trisphosphate	15.7641	3	2	1.1343	0.203164	0.144351	0.841535	0.761617
Q9Y4L1	Hypoxia up-regulated protein 1	277.782	34	32	1.1346	0.185565	0.466683	0.231131	0.885708
P12814	Alpha-actinin-1	360.313	42	25	1.13557	0.223128	0.390916	0.387693	0.702053
P28072	Proteasome subunit beta type-6	42.1728	5	5	1.14444	-0.0477227	0.339867	0.180524	1.04066
P23528	Cofilin-1	67.358	9	5	1.18885	0.374044	0.629489	0.533527	0.6498
O95571	Persulfide dioxygenase ETHE1, mitochondrial	17.9454	3	2	1.2013	0.69604	0.439942	0.699171	0.597066
P26641	Elongation factor 1-gamma	64.9367	9	7	1.22316	0.551694	0.698381	0.537144	0.730168
O76070	Gamma-synuclein	16.0288	3	3	1.23964	*	0.514462	*	0.77802
Q9H223	EH domain-containing protein 4	28.2996	4	2	1.24779	-0.083976	0.709685	0.781526	0.576844
P13639	Elongation factor 2	168.493	25	18	1.25853	0.34128	0.501336	0.543705	0.835028
Q9P127	Leucine zipper protein 4	15.6312	2	2	1.29043	0.387568	0.592907	0.666832	0.928178
A6NKH3	Putative 60S ribosomal protein L37a-like	18.2911	3	1	1.29977	0.126111	0.86118	0.491787	0.584954
P06756	Integrin alpha-V	94.5355	17	14	1.33981	0.326928	0.248524	0.207826	0.65576
Q9Y696	Chloride intracellular channel protein 4	17.8357	2	1	1.37274	0.794685	0.296237	0.0680086	0.411279
P61981	14-3-3 protein gamma	92.411	13	8	1.37355	0.40112	0.555841	0.453953	0.510266
P49368	T-complex protein 1 subunit gamma	37.6654	6	6	1.38088	0.606899	0.375207	0.245794	0.525899
P07900	Heat shock protein HSP 90-alpha	154.857	20	9	1.39305	0.451573	0.41482	0.4247	0.874307
Q15366	Poly(rC)-binding protein 2	52.9318	8	4	1.42328	0.490545	0.325035	0.0640819	0.729068
P54652	Heat shock-related 70 kDa protein 2	204.978	21	6	1.42883	0.0893068	0.220378	0.275127	0.29786
Q8WUM4	Programmed cell death 6-interacting protein	51.1587	9	7	1.52455	0.675363	0.60671	0.425754	1.03267
P14649	Myosin light chain 6B	52.2733	7	2	1.6943	-0.0751853	0.495982	0.503871	1.02937
Q13347	Eukaryotic translation initiation factor 3 subunit I	15.4567	3	3	1.73483	*	0.944097	*	0.848779
Q7KZF4	Staphylococcal nuclease domain-containing protein 1	70.5471	12	9	1.8326	0.816747	0.773468	0.868018	0.980097
P17987	T-complex protein 1 subunit alpha	21.0598	4	2	1.85742	0.97356	0.533188	0.0998252	0.95685
Q13490	Baculoviral IAP repeat-containing protein	20.6267	3	1	2.15984	0.420583	0.422427	0.436886	0.975929
Q9ULV4	Coronin-1C	18.5519	3	3	2.18776	*	0.921568	*	1.01425
Q9BS26	Endoplasmic reticulum resident protein 4	50.7306	6	5	2.21748	0.186564	0.603653	0.277441	0.968563
Q99832	T-complex protein 1 subunit eta	10.4682	2	2	2.74761	*	0.947549	*	0.879273
a Log(2)ratio equal or bigger than 1.0 and equal or smaller than -1.0 were considered for higher abundance level and lower abundance level proteins respectively.
b CV is the coefficient of variance of biological replicates showing the extent of variability regarding the mean of the population.
* Proteins not identified in one of the interaction conditions (see experimental design).

## Sheet: Table 2
Table 2. List of proteins with different abundance levels in the ∆ugm1 vs.WT (∆ugm1:WT) comparison.
Accession Number	Protein name	Confidence Score	Peptide count	Proteotypic quantitative peptides	∆ugm1:WT_Log2Ratio a	∆ugm1_CV b	WT_CV b
O75348	V-type proton ATPase subunit G 1	25.7549	4	4	-3.94	0.813264	1.02242
Q9NZI8	Insulin-like growth factor 2 mRNA-binding protein 1	43.7407	8	4	-2.11907	0.85446	0.78317
P14136	Glial fibrillary acidic protein	49.5985	7	2	-1.98395	0.221217	0.530149
O95716	Ras-related protein Rab-3D	18.9649	3	1	-1.95183	0.379301	0.508099
P43686	26S protease regulatory subunit 6B	48.1304	6	5	-1.94218	0.594687	0.171898
P49773	Histidine triad nucleotide-binding protein 1	20.0986	2	2	-1.8574	0.536414	1.01971
Q9UK76	Hematological and neurological expressed 1	36.3534	3	3	-1.84179	0.0516204	0.524717
P30049	ATP synthase subunit delta, mitochondrial	23.1934	4	3	-1.78977	0.822655	0.870711
Q9BWJ5	Splicing factor 3B subunit 5	13.8549	2	1	-1.7577	0.918737	0.305064
Q14257	Reticulocalbin-2	63.4669	7	5	-1.63815	0.510999	0.649751
P02656	Apolipoprotein C-III	22.7498	2	2	-1.61934	0.131764	0.147978
Q14847	LIM and SH3 domain protein 1	73.9501	8	6	-1.57698	0.0827248	0.510476
O43504	Ragulator complex protein LAMTOR5	21.4	2	1	-1.55738	0.899125	0.96214
Q9Y272	Dexamethasone-induced Ras-related protein	10.6823	2	2	-1.46325	0.365196	0.478971
P49006	MARCKS-related protein	28.9079	4	2	-1.40197	0.858338	0.85402
Q13561	Dynactin subunit 2	81.825	13	9	-1.39632	0.522847	0.474823
P62280	40S ribosomal protein S11	14.0159	2	2	-1.38375	0.536	0.663205
O43237	Cytoplasmic dynein 1 light intermediate	40.558	6	5	-1.27398	0.709899	0.524904
P21810	Biglycan	40.4009	6	6	-1.22822	0.3713	0.993504
P10606	Cytochrome c oxidase subunit 5B, mitochondrial	32.8064	4	4	-1.21214	0.352622	0.414533
Q12799	T-complex protein 10A homolog	11.8815	2	1	-1.19986	0.618005	0.468282
Q9P0J0	NADH dehydrogenase [ubiquinone] 1 alpha	11.6044	2	2	-1.19884	0.867616	0.431779
P11233	Ras-related protein Ral-A	53.3087	6	5	-1.13489	0.914521	0.709001
O60664	Perilipin-3	34.06	6	5	-1.13251	0.276395	0.232688
O15145	Actin-related protein 2/3 complex subunit	38.669	6	4	-1.09761	0.740492	0.344891
Q99439	Calponin-2	76.7814	9	7	-1.08548	0.367531	0.349623
P19404	NADH dehydrogenase [ubiquinone] flavoprotein	22.5942	4	4	-1.06589	0.826243	0.221675
P16581	E-selectin	18.4362	3	3	-1.03749	0.336181	0.969717
P04792	Heat shock protein beta-1	194.963	16	14	-1.02624	0.44639	0.86619
P18124	60S ribosomal protein L7	30.5581	5	3	-1.00794	0.655271	0.708584
P05141	ADP/ATP translocase 2	46.8401	7	1	-1.00443	0.663263	0.832734
P14866	Heterogeneous nuclear ribonucleoprotein L	112.28	15	11	1.01131	0.709931	0.340555
P06756	Integrin alpha-V	94.5355	17	14	1.01288	0.65576	0.207826
Q7KZF4	Staphylococcal nuclease domain-containing protein 1	70.5471	12	9	1.01585	0.980097	0.868018
O95197	Reticulon-3	16.8991	3	2	1.04583	0.116399	0.307472
O00425	Insulin-like growth factor 2 mRNA-binding protein 3	39.0434	6	2	1.05542	0.934909	0.531002
Q16555	Dihydropyrimidinase-related protein 2	54.7629	10	6	1.06248	0.843107	0.835135
P05388	60S acidic ribosomal protein P0	63.4073	8	7	1.0694	0.591068	0.184738
P46782	40S ribosomal protein S5	53.9105	8	7	1.0707	1.02291	0.739451
P27824	Calnexin	150.139	17	16	1.08938	0.851541	0.352145
P00352	Retinal dehydrogenase 1	143.768	19	13	1.09168	0.802133	0.45468
Q9NZN4	EH domain-containing protein 2	51.3751	8	7	1.13947	0.796272	0.346529
P12882	Myosin-1	57.3033	8	1	1.14455	0.650728	1.03848
A6NKH3	Putative 60S ribosomal protein L37a-like	18.2911	3	1	1.17366	0.584954	0.491787
P28072	Proteasome subunit beta type-6	42.1728	5	5	1.19216	1.04066	0.180524
P69891	Hemoglobin subunit gamma-1	63.7495	7	1	1.20082	0.860803	0.316921
Q01813	6-phosphofructokinase type C	37.4893	6	4	1.21108	0.566685	0.506215
Q96I24	Far upstream element-binding protein 3	35.5398	4	3	1.22145	0.254732	0.735149
P04275	von Willebrand factor	306.285	41	38	1.25418	0.532202	0.314993
O00182	Galectin-9	11.4287	2	2	1.25749	0.5473	1.02193
Q92734	Protein TFG	21.9571	4	3	1.25754	0.911742	0.684969
P26583	High mobility group protein B2	33.7821	5	2	1.29049	0.987511	0.348931
Q9H223	EH domain-containing protein 4	28.2996	4	2	1.33176	0.576844	0.781526
P54652	Heat shock-related 70 kDa protein 2	204.978	21	6	1.33952	0.29786	0.275127
P50995	Annexin A11	25.3945	5	3	1.38217	1.04813	0.640424
Q16706	Alpha-mannosidase 2	10.2346	2	2	1.41514	0.748275	0.63972
P0C0S5	Histone H2A.Z	55.9853	6	4	1.56321	0.594149	0.544221
P16885	1-phosphatidylinositol 4,5-bisphosphate	16.0016	3	3	1.65012	0.368964	0.227788
P46777	60S ribosomal protein L5	34.5958	4	4	1.69982	0.606608	0.530221
Q4VC31	Coiled-coil domain-containing protein 58	15.5675	3	1	1.72684	0.795267	0.898197
Q13490	Baculoviral IAP repeat-containing protein	20.6267	3	1	1.73926	0.975929	0.436886
P14649	Myosin light chain 6B	52.2733	7	2	1.76948	1.02937	0.503871
P78371	T-complex protein 1 subunit beta	107.865	17	13	1.77437	0.834181	0.608746
Q9Y2Q3	Glutathione S-transferase kappa 1	42.7319	6	5	1.83263	0.533165	0.466549
P48643	T-complex protein 1 subunit epsilon	15.5082	3	1	1.84044	0.760927	0.394625
Q9BS26	Endoplasmic reticulum resident protein 4	50.7306	6	5	2.03092	0.968563	0.277441
P68363	Tubulin alpha-1B chain	168.753	15	1	5.3806	1.00732	0.836777
a Log(2)ratio equal or bigger than 1.0 and equal or smaller than -1.0 were considered for higher abundance level and lower abundance level proteins respectively.
b CV is the coefficient of variance of biological replicates showing the extent of variability regarding the mean of the population.

## Sheet: Table 3
Table 3. List of proteins with different abundance levels in the GAG vs. control (GAG:C) comparison.
Accession Number	Protein name	Confidence Score	Peptide count	Proteotypic quantitative peptides	GAG:C_Log2Ratio a	GAG_CV b	C_CV b
Q9UI15	Transgelin-3	21.4716	3	1	-2.09315	0.163036	0.387294
Q9H6D7	HAUS augmin-like complex subunit 4	24.2771	3	2	-2.04506	0.693055	0.699582
Q7Z7H5	Transmembrane emp24 domain-containing protein	12.4063	2	1	-1.9483	0.543543	0.725443
P30461	HLA class I histocompatibility antigen, B	44.3775	6	1	-1.937	1.01575	0.367157
Q86V81	THO complex subunit 4	38.3677	6	6	-1.9185	0.482802	0.503655
Q96M78	Putative uncharacterized protein encoded by FER1L6-AS2	20.75	2	1	-1.87527	0.938714	0.957795
Q8N3V7	Synaptopodin	14.1848	2	2	-1.8108	0.431689	0.929207
P54709	Sodium/potassium-transporting ATPase subunit beta-3	24.3061	4	3	-1.77092	0.813722	0.135446
P17900	Ganglioside GM2 activator	26.2747	4	4	-1.72032	0.480907	0.14976
Q9BRK5	45 kDa calcium-binding protein	23.7353	4	4	-1.6702	0.900337	0.362461
O95758	Polypyrimidine tract-binding protein 3	33.226	4	1	-1.6261	0.819975	0.764799
Q15404	Ras suppressor protein 1	11.4037	2	2	-1.62486	0.455174	0.381735
P17302	Gap junction alpha-1 protein	11.0518	2	2	-1.6162	0.515996	0.245841
Q13838	Spliceosome RNA helicase DDX39B	64.0272	10	7	-1.59741	0.440657	1.03058
P10619	Lysosomal protective protein	11.8953	2	1	-1.57178	0.362872	0.743278
P62841	40S ribosomal protein S15	54.5335	5	5	-1.567	0.238916	0.499043
Q14011	Cold-inducible RNA-binding protein	35.0764	4	4	-1.56462	0.366463	0.509815
P07711	Cathepsin L1	12.6923	2	1	-1.55842	0.531006	0.645267
O43504	Ragulator complex protein LAMTOR5	21.4	2	1	-1.52992	0.2216	0.520865
P09104	Gamma-enolase	33.167	4	2	-1.52719	0.254103	0.72958
Q01995	Transgelin	80.2973	9	7	-1.52359	0.298024	0.667182
P30613	Pyruvate kinase PKLR	33.7381	5	4	-1.51366	0.529064	0.819898
O15400	Syntaxin-7	44.0628	6	5	-1.47687	0.332813	0.736037
Q13595	Transformer-2 protein homolog alpha	18.7489	2	1	-1.47116	0.540329	0.450795
P61088	Ubiquitin-conjugating enzyme E2 N	26.232	4	3	-1.45305	0.205895	0.259994
Q99623	Prohibitin-2	141.811	14	11	-1.44045	0.339274	0.214689
P52943	Cysteine-rich protein 2	37.1813	4	4	-1.43027	0.468319	0.589218
Q4VXU2	Polyadenylate-binding protein 1-like	20.3291	4	2	-1.39903	0.161113	0.323698
Q99877	Histone H2B type 1-N	137.731	12	1	-1.35905	0.455643	0.296667
P10606	Cytochrome c oxidase subunit 5B, mitochondrial	32.8064	4	4	-1.32238	0.0522337	0.437993
P68371	Tubulin beta-4B chain	252.817	28	1	-1.31765	0.383362	0.383072
Q15181	Inorganic pyrophosphatase	37.0078	7	3	-1.3091	0.887858	1.01299
Q12841	Follistatin-related protein 1	12.2816	2	2	-1.29187	0.624179	0.173584
P21291	Cysteine and glycine-rich protein 1	126.93	12	11	-1.28975	0.0661838	0.31684
Q07021	Complement component 1 Q subcomponent-binding protein, mitochondrial	20.8311	3	3	-1.2893	0.18345	0.309913
P08708	40S ribosomal protein S17	102.168	10	8	-1.28614	0.284795	0.656935
P54819	Adenylate kinase 2, mitochondrial	48.5861	6	5	-1.28122	0.62633	0.889345
Q9BPW8	Protein NipSnap homolog 1	10.4657	2	1	-1.27192	0.563008	0.718931
P13693	Translationally-controlled tumor protein	30.5891	3	2	-1.22082	0.059824	0.730522
Q9HAV7	GrpE protein homolog 1, mitochondrial	23.0171	4	4	-1.21411	0.880484	0.254457
Q15424	Scaffold attachment factor B1	37.8836	5	5	-1.18344	0.742896	0.986877
O60220	Mitochondrial import inner membrane translocase subunit Tim8 A	15.2969	2	1	-1.18074	0.610211	0.815992
P31948	Stress-induced-phosphoprotein 1	43.6362	8	6	-1.17893	0.783576	0.682537
P13489	Ribonuclease inhibitor	16.1062	3	2	-1.16609	0.585243	0.576666
Q9UKY7	Protein CDV3 homolog	50.3259	7	7	-1.16003	0.132955	0.544942
P55145	Mesencephalic astrocyte-derived neurotrophic factor	64.0418	9	7	-1.15604	0.389423	0.205898
P62266	40S ribosomal protein S23	17.2578	3	2	-1.14085	0.705068	0.791334
Q14257	Reticulocalbin-2	63.4669	7	5	-1.13688	0.187991	0.378343
O00151	PDZ and LIM domain protein 1	99.974	13	12	-1.1294	0.285903	0.641645
Q9BPX5	Actin-related protein 2/3 complex subunit	18.9068	3	3	-1.12172	0.398696	0.461979
P49458	Signal recognition particle 9 kDa protein	34.8748	5	1	-1.11255	0.667382	0.221483
O14979	Heterogeneous nuclear ribonucleoprotein	80.6737	10	4	-1.11179	0.248916	0.163852
Q14444	Caprin-1	20.6157	4	4	-1.11093	0.284882	0.507308
P14314	Glucosidase 2 subunit beta	140.25	19	15	-1.09776	0.155423	0.214294
P02724	Glycophorin-A	12.804	2	2	-1.0937	0.521453	0.237986
Q9Y383	Putative RNA-binding protein Luc7-like 2	17.5546	3	1	-1.09286	0.152217	0.469761
Q8WUP2	Filamin-binding LIM protein 1	77.3936	12	8	-1.09262	0.166307	0.200096
Q96HC4	PDZ and LIM domain protein 5	167.383	23	18	-1.08733	0.463847	0.675353
P62633	Cellular nucleic acid-binding protein	36.7253	3	3	-1.05957	0.608026	0.805038
Q9NP97	Dynein light chain roadblock-type 1	33.8254	3	1	-1.05801	0.543034	0.620939
P51688	N-sulphoglucosamine sulphohydrolase	42.9824	6	5	-1.0516	0.485654	0.813441
P46776	60S ribosomal protein L27a	18.3727	2	2	-1.04381	0.664013	0.848267
O43399	Tumor protein D54	69.9037	9	7	-1.03879	0.167408	0.664494
O43390	Heterogeneous nuclear ribonucleoprotein	102.347	13	5	-1.03543	0.183264	0.313416
P67809	Nuclease-sensitive element-binding protein 1	97.9894	9	7	-1.02525	0.119642	0.33862
O14828	Secretory carrier-associated membrane protein 3	24.0448	4	3	-1.01688	0.297616	0.996499
P07686	Beta-hexosaminidase subunit beta	131.033	18	13	-1.01332	0.204914	0.176288
Q9UK76	Hematological and neurological expressed 1	36.3534	3	3	-1.01257	0.764235	0.991504
Q05639	Elongation factor 1-alpha 2	104.926	14	4	1.03434	0.368203	0.832069
P61981	14-3-3 protein gamma	92.411	13	8	1.05762	0.317889	0.555841
Q68DX3	FERM and PDZ domain-containing protein 2	15.2861	3	3	1.07207	0.14725	0.539782
Q13148	TAR DNA-binding protein 43	33.2527	6	4	1.07856	0.370477	0.434502
Q9Y696	Chloride intracellular channel protein 4	17.8357	2	1	1.08379	0.866113	0.296237
Q12799	T-complex protein 10A homolog	11.8815	2	1	1.13772	0.418571	0.45894
P13646	Keratin, type I cytoskeletal 13	10.4117	2	1	1.17036	0.672704	0.430839
Q92835	Phosphatidylinositol 3,4,5-trisphosphate 5-phosphatase 1	15.7641	3	2	1.17108	0.520671	0.144351
P04844	Dolichyl-diphosphooligosaccharide--protein glycosyltransferase subunit 2	23.4855	3	3	1.18019	0.867464	0.912893
Q9BUF5	Tubulin beta-6 chain	125.656	15	2	1.2534	0.633955	0.355542
Q58FF8	Putative heat shock protein HSP 90-beta	65.2424	9	4	1.29774	0.412052	0.590836
P12955	Xaa-Pro dipeptidase	23.1782	4	4	1.31544	1.03186	0.573986
P42167	Lamina-associated polypeptide 2, isoform	16.695	3	2	1.32901	0.0234974	0.780157
A6NKH3	Putative 60S ribosomal protein L37a-like	18.2911	3	1	1.50945	0.41348	0.86118
P12236	ADP/ATP translocase 3	63.7791	10	1	1.54989	0.670721	0.806453
Q9P127	Leucine zipper protein 4	15.6312	2	2	1.71712	0.906726	0.592907
P12882	Myosin-1	57.3033	8	1	1.75162	0.209974	0.521381
P35241	Radixin	97.6341	14	2	2.13639	0.894648	0.585188
Q01664	Transcription factor AP-4	10.2093	2	1	2.25781	0.841827	0.177351
Q99832	T-complex protein 1 subunit eta	10.4682	2	2	2.45649	0.111122	0.947549
a Log(2)ratio equal or bigger than 1.0 and equal or smaller than -1.0 were considered for higher abundance level and lower abundance level proteins respectively.
b CV is the coefficient of variance of biological replicates showing the extent of variability regarding the mean of the population.
